# Supplementary material for: A Smarter Health through the Internet of Surgical Things
Source: Sensors (Basel). 2022 Jun 17;22(12):4577. doi: 10.3390/s22124577 (PMC9231158; doi:10.3390/s22124577)
Supplement: Supplementary file 1 [file sensors-22-04577-s001.zip]

Archive with 8 entries (7 files):
- sensors-1689180-supplementary/
- sensors-1689180-supplementary/Supplemental Figure S1.JPG
- sensors-1689180-supplementary/Supplemental Figure S2.JPG
- sensors-1689180-supplementary/Supplemental Figure S3.JPG
- sensors-1689180-supplementary/Supplemental Figure S4.JPG
- sensors-1689180-supplementary/Supplemental Table S1.pdf
- sensors-1689180-supplementary/Supplemental Table S2.pdf
- sensors-1689180-supplementary/Supplemental Table S3.pdf
